# Supplementary material for: Nematic bits and universal logic gates
Source: Sci Adv. 2022 Aug 19;8(33):eabp8371. doi: 10.1126/sciadv.abp8371 (PMC9390992; doi:10.1126/sciadv.abp8371)
Supplement: Supplementary file 2 — Movies S1 to S3 [file sciadv.abp8371_movies_s1_to_s3.zip]

Archive with 3 entries (3 files):
- sciadv.abp8371_movie_s1.mp4
- sciadv.abp8371_movie_s2.mp4
- sciadv.abp8371_movie_s3.mp4
